# Supplementary material for: Knee joint loadings are related to tibial torsional alignments in people with radiographic medial knee osteoarthritis
Source: PLoS One. 2021 Jul 23;16(7):e0255008. doi: 10.1371/journal.pone.0255008 (PMC8301625; doi:10.1371/journal.pone.0255008)
Supplement: S1 Dataset — (XLSX) [file pone.0255008.s001.xlsx]

## Sheet: Sheet1
Gender	Age	Weight	Height	BMI	Pain	Speed	KAM	KFM	KAM index	Tibiofemoral rotation	Tibial torsion	Varus
female	52	55	157	22	2	1.19	0.64257	0.11744	84.55	13.5	40	5
female	68	57	151	25	5	0.95	0.62776	0.40154	60.99	0.5	25.5	12
female	58	68	152	29	6	1.18	0.30056	0.52709	36.31	7.5	31	-3
female	57	58	173	20	3	1.15	0.67012	0.43586	60.59	10	21.5	4
female	56	66	163	25	5	1.23	0.47867	0.43497	52.39	-16	35.5	-1.5
female	51	60	161	23	7	1.1	0.54106	0.55085	49.55	6	20.5	3
female	71	64	153	27	3	0.91	0.49116	0.50982	49.07	3.5	21	3.5
female	57	55	152	24	3	1.28	0.72188	0.56383	56.15	2	30.5	5.5
female	52	63	158	25	4	0.82	0.29038	0.58502	33.17	-5.5	29	5.5
female	68	53	153	22	6	0.77	0.3796	0.45367	45.56	21	28.5	1
female	62	61	155	26	5	0.99	0.57612	0.2134	72.97	8.5	25.5	4
female	63	67	154	28	6	1.12	0.70845	0.34575	67.2	1	23	7
female	64	73	153	31	5	0.98	0.30374	0.31732	48.91	-7	22	1
female	56	74	147	34	7	0.88	0.11783	0.79702	12.88	6	29	2
female	67	63	151	28	8	1.14	0.43976	1.15508	27.57	4	32	7
female	59	66	158	27	6	0.97	0.4375	0.58658	42.72	2	25	5
female	65	61	159	24	7	1.41	0.33143	1.41511	18.98	7	33	3
female	57	65	170	23	4	0.93	0.5276	0.3929	57.32	10	19	5
female	62	82	166	30	7	1.25	0.52122	0.20357	71.91	12	16	5
female	55	57	160	22	4	1.28	0.32	0.24067	57.07	1	33.5	2.5
female	68	55	151	24	3	0.87	0.50562	0.37138	57.65	11	22	4
female	70	52	156	21	6	0.93	0.61064	0.20157	75.18	8.5	33	10
female	64	57	157	23	6	0.89	0.64874	0.56754	53.34	-0.5	22.5	9.5
female	60	53	151	23	4	1.18	0.67177	0.19231	77.74	-5	21	7
female	59	50	150	22	2	0.87	0.39885	0.153	72.27	4	21.5	3
female	61	63	164	24	3	0.81	0.3814	0.38074	50.04	19	23	2
female	65	69	165	25	4	1.13	0.42962	0.22084	66.05	7	32	3
male	66	55	153	23	3	1.13	0.57147	0.83581	40.61	3.5	22.5	7
male	59	70	161	27	8	0.96	0.37655	0.56522	39.98	0.5	31	4.5
male	50	94	171	32	4	1.17	0.51924	0.19603	72.59	-9.5	33.5	4
female	63	60	154	25	6	1.01	0.35497	0.70099	33.62	-9.5	23	8.5
female	65	64	151	28	5	0.73	0.65434	0.54876	54.39	-8.5	27.5	11.5
female	60	56	152	24	7	0.89	0.65965	0.28988	69.47	0.5	25	9
female	69	60	144	29	5	0.93	0.23258	0.66102	26.03	-2	18	7
female	63	50	146	23	5	0.72	0.7299	0.31307	69.98	-6.5	31	20.5
female	77	70	149	31	7	0.74	0.47418	0.50118	48.62	2.5	32.5	3.5
female	60	69	143	34	5	0.87	0.61423	0.32324	65.52	-12	31	17
female	60	51	154	22	4	1.26	0.61397	0.79434	43.6	12	28	12.5
female	59	64	157	26	8	1.07	0.45848	0.46864	49.45	-2.5	19.5	10.5
female	67	61	147	28	2	0.79	0.78802	0.08764	89.99	4.5	25.5	13
male	53	79	178	25	7	1	0.64829	0.17776	78.48	-3.5	35.5	8
male	66	83	161	32	8	0.84	0.41717	0.80422	34.16	-7	22.5	14
male	64	89	174	29	7	1.16	0.37748	0.53221	41.5	-2.5	19	-0.5
male	60	93	171	32	8	0.96	0.46591	0.68988	40.31	-5.5	23.5	9
male	71	86	171	29	5	1.02	0.60058	0.5436	52.49	-11	27	16
male	72	73	169	26	5	0.71	0.47927	0.35008	57.79	3.5	17	8
male	66	84	171	29	4	1.13	0.57844	0.17206	77.07	-4	35	15
